# Supplementary material for: Effect of Point Mutations on Structural and Allergenic Properties of the Lentil Allergen Len c 3
Source: Membranes (Basel). 2021 Nov 27;11(12):939. doi: 10.3390/membranes11120939 (PMC8703665; doi:10.3390/membranes11120939)
Supplement: Supplementary file 1 [file membranes-11-00939-s001.zip]

Archive with 1 entries (1 files):
- membranes-1466530-supplementary.pdf
